# Supplementary material for: And the credit goes to … - Ghost and honorary authorship among social scientists
Source: PLoS One. 2022 May 5;17(5):e0267312. doi: 10.1371/journal.pone.0267312 (PMC9070929; doi:10.1371/journal.pone.0267312)
Supplement: S1 File — (DO) [file pone.0267312.s010.do]

gen criteria1A1=1 if A1ResearchDesign==1 | A1LiteratureSearch==1 | A1LiteratureAnalysis==1 | A1DataCollection==1 | A1ResultsDescription==1 | A51ResearchDesign==1 | A51LiteratureSearch==1 | A51LiteratureAnalysis==1 | A51DataCollection==1 | A51ResultsDescription==1
replace criteria1A1=0 if A1ResearchDesign==0 & A1LiteratureSearch==0 & A1LiteratureAnalysis==0 & A1DataCollection==0 & A1ResultsDescription==0
replace criteria1A1=0 if A51ResearchDesign==0 & A51LiteratureSearch==0 & A51LiteratureAnalysis==0 &  A51DataCollection==0  & A51ResultsDescription==0
gen criteria1A2=1 if A2ResearchDesign==1 | A2LiteratureSearch==1 | A2LiteratureAnalysis==1 | A2DataCollection==1 | A2ResultsDescription==1 | A52ResearchDesign==1 | A52LiteratureSearch==1 | A52LiteratureAnalysis==1 | A52DataCollection==1 | A52ResultsDescription==1
replace criteria1A2=0 if A2ResearchDesign==0 & A2LiteratureSearch==0 & A2LiteratureAnalysis==0 & A2DataCollection==0 & A2ResultsDescription==0
replace criteria1A2=0 if A52ResearchDesign==0 & A52LiteratureSearch==0 & A52LiteratureAnalysis==0 &  A52DataCollection==0  & A52ResultsDescription==0
gen criteria1A3=1 if A3ResearchDesign==1 | A3LiteratureSearch==1 | A3LiteratureAnalysis==1 | A3DataCollection==1 | A3ResultsDescription==1 | A53ResearchDesign==1 | A53LiteratureSearch==1 | A53LiteratureAnalysis==1 | A53DataCollection==1 | A53ResultsDescription==1
replace criteria1A3=0 if A3ResearchDesign==0 & A3LiteratureSearch==0 & A3LiteratureAnalysis==0 & A3DataCollection==0 & A3ResultsDescription==0
replace criteria1A3=0 if A53ResearchDesign==0 & A53LiteratureSearch==0 & A53LiteratureAnalysis==0 &  A53DataCollection==0  & A53ResultsDescription==0
gen criteria1A4=1 if A4ResearchDesign==1 | A4LiteratureSearch==1 | A4LiteratureAnalysis==1 | A4DataCollection==1 | A4ResultsDescription==1 | A54ResearchDesign==1 | A54LiteratureSearch==1 | A54LiteratureAnalysis==1 | A54DataCollection==1 | A54ResultsDescription==1
replace criteria1A4=0 if A4ResearchDesign==0 & A4LiteratureSearch==0 & A4LiteratureAnalysis==0 & A4DataCollection==0 & A4ResultsDescription==0
replace criteria1A4=0 if A54ResearchDesign==0 & A54LiteratureSearch==0 & A54LiteratureAnalysis==0 &  A54DataCollection==0  & A54ResultsDescription==0
gen criteria1A5=1 if A5ResearchDesign==1 | A5LiteratureSearch==1 | A5LiteratureAnalysis==1 | A5DataCollection==1 | A5ResultsDescription==1 | A55ResearchDesign==1 | A55LiteratureSearch==1 | A55LiteratureAnalysis==1 | A55DataCollection==1 | A55ResultsDescription==1
replace criteria1A5=0 if A5ResearchDesign==0 & A5LiteratureSearch==0 & A5LiteratureAnalysis==0 & A5DataCollection==0 & A5ResultsDescription==0
replace criteria1A5=0 if A55ResearchDesign==0 & A55LiteratureSearch==0 & A55LiteratureAnalysis==0 &  A55DataCollection==0  & A55ResultsDescription==0

gen criteria2A1=1 if A1WritingPaper==1 | A1RemarkingPaper==1 | A51WritingPaper==1 | A51RemarkingPaper==1
replace criteria2A1=0 if A1WritingPaper==0 & A1RemarkingPaper==0
replace criteria2A1=0 if A51WritingPaper==0 & A51RemarkingPaper==0
gen criteria2A2=1 if A2WritingPaper==1 | A2RemarkingPaper==1 | A52WritingPaper==1 | A52RemarkingPaper==1
replace criteria2A2=0 if A2WritingPaper==0 & A2RemarkingPaper==0
replace criteria2A2=0 if A52WritingPaper==0 & A52RemarkingPaper==0
gen criteria2A3=1 if A3WritingPaper==1 | A3RemarkingPaper==1 | A53WritingPaper==1 | A53RemarkingPaper==1
replace criteria2A3=0 if A3WritingPaper==0 & A3RemarkingPaper==0
replace criteria2A3=0 if A53WritingPaper==0 & A53RemarkingPaper==0
gen criteria2A4=1 if A4WritingPaper==1 | A4RemarkingPaper==1 | A54WritingPaper==1 | A54RemarkingPaper==1
replace criteria2A4=0 if A4WritingPaper==0 & A4RemarkingPaper==0
replace criteria2A4=0 if A54WritingPaper==0 & A54RemarkingPaper==0
gen criteria2A5=1 if A5WritingPaper==1 | A5RemarkingPaper==1 | A55WritingPaper==1 | A55RemarkingPaper==1
replace criteria2A5=0 if A5WritingPaper==0 & A5RemarkingPaper==0
replace criteria2A5=0 if A55WritingPaper==0 & A55RemarkingPaper==0

gen criteria3A1=1 if A1ApprovingPaper==1 | A51ApprovingPaper==1
replace criteria3A1=0 if A1ApprovingPaper==0
replace criteria3A1=0 if A51ApprovingPaper==0
gen criteria3A2=1 if A2ApprovingPaper==1 | A52ApprovingPaper==1
replace criteria3A2=0 if A2ApprovingPaper==0
replace criteria3A2=0 if A52ApprovingPaper==0
gen criteria3A3=1 if A3ApprovingPaper==1 | A53ApprovingPaper==1
replace criteria3A3=0 if A3ApprovingPaper==0
replace criteria3A3=0 if A53ApprovingPaper==0
gen criteria3A4=1 if A4ApprovingPaper==1 | A54ApprovingPaper==1
replace criteria3A4=0 if A4ApprovingPaper==0
replace criteria3A4=0 if A54ApprovingPaper==0
gen criteria3A5=1 if A5ApprovingPaper==1 | A55ApprovingPaper==1
replace criteria3A5=0 if A5ApprovingPaper==0
replace criteria3A5=0 if A55ApprovingPaper==0

gen honoraryA1=0 if criteria1A1==1 & criteria2A1==1 & criteria3A1==1
replace honoraryA1=1 if criteria1A1==0 | criteria2A1==0 | criteria3A1==0
gen honoraryA2=0 if criteria1A2==1 & criteria2A2==1 & criteria3A2==1
replace honoraryA2=1 if criteria1A2==0 | criteria2A2==0 | criteria3A2==0
gen honoraryA3=0 if criteria1A3==1 & criteria2A3==1 & criteria3A3==1
replace honoraryA3=1 if criteria1A3==0 | criteria2A3==0 | criteria3A3==0
gen honoraryA4=0 if criteria1A4==1 & criteria2A4==1 & criteria3A4==1
replace honoraryA4=1 if criteria1A4==0 | criteria2A4==0 | criteria3A4==0
gen honoraryA5=0 if criteria1A5==1 & criteria2A5==1 & criteria3A5==1
replace honoraryA5=1 if criteria1A5==0 | criteria2A5==0 | criteria3A5==0


gen criteria1C1=1 if C1ResearchDesign==1 | C1LiteratureSearch==1 | C1LiteratureAnalysis==1 | C1DataCollection==1 | C1ResultsDescription==1 | C51ResearchDesign==1 | C51LiteratureSearch==1 | C51LiteratureAnalysis==1 | C51DataCollection==1 | C51ResultsDescription==1
replace criteria1C1=0 if C1ResearchDesign==0 & C1LiteratureSearch==0 & C1LiteratureAnalysis==0 & C1DataCollection==0 & C1ResultsDescription==0
replace criteria1C1=0 if C51ResearchDesign==0 & C51LiteratureSearch==0 & C51LiteratureAnalysis==0 &  C51DataCollection==0  & C51ResultsDescription==0
gen criteria1C2=1 if C2ResearchDesign==1 | C2LiteratureSearch==1 | C2LiteratureAnalysis==1 | C2DataCollection==1 | C2ResultsDescription==1 | C52ResearchDesign==1 | C52LiteratureSearch==1 | C52LiteratureAnalysis==1 | C52DataCollection==1 | C52ResultsDescription==1
replace criteria1C2=0 if C2ResearchDesign==0 & C2LiteratureSearch==0 & C2LiteratureAnalysis==0 & C2DataCollection==0 & C2ResultsDescription==0
replace criteria1C2=0 if C52ResearchDesign==0 & C52LiteratureSearch==0 & C52LiteratureAnalysis==0 &  C52DataCollection==0  & C52ResultsDescription==0
gen criteria1C3=1 if C3ResearchDesign==1 | C3LiteratureSearch==1 | C3LiteratureAnalysis==1 | C3DataCollection==1 | C3ResultsDescription==1 | C53ResearchDesign==1 | C53LiteratureSearch==1 | C53LiteratureAnalysis==1 | C53DataCollection==1 | C53ResultsDescription==1
replace criteria1C3=0 if C3ResearchDesign==0 & C3LiteratureSearch==0 & C3LiteratureAnalysis==0 & C3DataCollection==0 & C3ResultsDescription==0
replace criteria1C3=0 if C53ResearchDesign==0 & C53LiteratureSearch==0 & C53LiteratureAnalysis==0 &  C53DataCollection==0  & C53ResultsDescription==0
gen criteria1C4=1 if C4ResearchDesign==1 | C4LiteratureSearch==1 | C4LiteratureAnalysis==1 | C4DataCollection==1 | C4ResultsDescription==1 | C54ResearchDesign==1 | C54LiteratureSearch==1 | C54LiteratureAnalysis==1 | C54DataCollection==1 | C54ResultsDescription==1
replace criteria1C4=0 if C4ResearchDesign==0 & C4LiteratureSearch==0 & C4LiteratureAnalysis==0 & C4DataCollection==0 & C4ResultsDescription==0
replace criteria1C4=0 if C54ResearchDesign==0 & C54LiteratureSearch==0 & C54LiteratureAnalysis==0 &  C54DataCollection==0  & C54ResultsDescription==0
gen criteria1C5=1 if C5ResearchDesign==1 | C5LiteratureSearch==1 | C5LiteratureAnalysis==1 | C5DataCollection==1 | C5ResultsDescription==1 | C55ResearchDesign==1 | C55LiteratureSearch==1 | C55LiteratureAnalysis==1 | C55DataCollection==1 | C55ResultsDescription==1
replace criteria1C5=0 if C5ResearchDesign==0 & C5LiteratureSearch==0 & C5LiteratureAnalysis==0 & C5DataCollection==0 & C5ResultsDescription==0
replace criteria1C5=0 if C55ResearchDesign==0 & C55LiteratureSearch==0 & C55LiteratureAnalysis==0 &  C55DataCollection==0  & C55ResultsDescription==0

gen criteria2C1=1 if C1WritingPaper==1 | C1RemarkingPaper==1 | C51WritingPaper==1 | C51RemarkingPaper==1
replace criteria2C1=0 if C1WritingPaper==0 & C1RemarkingPaper==0
replace criteria2C1=0 if C51WritingPaper==0 & C51RemarkingPaper==0
gen criteria2C2=1 if C2WritingPaper==1 | C2RemarkingPaper==1 | C52WritingPaper==1 | C52RemarkingPaper==1
replace criteria2C2=0 if C2WritingPaper==0 & C2RemarkingPaper==0
replace criteria2C2=0 if C52WritingPaper==0 & C52RemarkingPaper==0
gen criteria2C3=1 if C3WritingPaper==1 | C3RemarkingPaper==1 | C53WritingPaper==1 | C53RemarkingPaper==1
replace criteria2C3=0 if C3WritingPaper==0 & C3RemarkingPaper==0
replace criteria2C3=0 if C53WritingPaper==0 & C53RemarkingPaper==0
gen criteria2C4=1 if C4WritingPaper==1 | C4RemarkingPaper==1 | C54WritingPaper==1 | C54RemarkingPaper==1
replace criteria2C4=0 if C4WritingPaper==0 & C4RemarkingPaper==0
replace criteria2C4=0 if C54WritingPaper==0 & C54RemarkingPaper==0
gen criteria2C5=1 if C5WritingPaper==1 | C5RemarkingPaper==1 | C55WritingPaper==1 | C55RemarkingPaper==1
replace criteria2C5=0 if C5WritingPaper==0 & C5RemarkingPaper==0
replace criteria2C5=0 if C55WritingPaper==0 & C55RemarkingPaper==0

gen criteria3C1=1 if C1ApprovingPaper==1 | C51ApprovingPaper==1
replace criteria3C1=0 if C1ApprovingPaper==0
replace criteria3C1=0 if C51ApprovingPaper==0
gen criteria3C2=1 if C2ApprovingPaper==1 | C52ApprovingPaper==1
replace criteria3C2=0 if C2ApprovingPaper==0
replace criteria3C2=0 if C52ApprovingPaper==0
gen criteria3C3=1 if C3ApprovingPaper==1 | C53ApprovingPaper==1
replace criteria3C3=0 if C3ApprovingPaper==0
replace criteria3C3=0 if C53ApprovingPaper==0
gen criteria3C4=1 if C4ApprovingPaper==1 | C54ApprovingPaper==1
replace criteria3C4=0 if C4ApprovingPaper==0
replace criteria3C4=0 if C54ApprovingPaper==0
gen criteria3C5=1 if C5ApprovingPaper==1 | C55ApprovingPaper==1
replace criteria3C5=0 if C5ApprovingPaper==0
replace criteria3C5=0 if C55ApprovingPaper==0

gen ghostC1=1 if criteria1C1==1 & criteria2C1==1 & criteria3C1==1
replace ghostC1=0 if criteria1C1==0 | criteria2C1==0 | criteria3C1==0
gen ghostC2=1 if criteria1C2==1 & criteria2C2==1 & criteria3C2==1
replace ghostC2=0 if criteria1C2==0 | criteria2C2==0 | criteria3C2==0
gen ghostC3=1 if criteria1C3==1 & criteria2C3==1 & criteria3C3==1
replace ghostC3=0 if criteria1C3==0 | criteria2C3==0 | criteria3C3==0
gen ghostC4=1 if criteria1C4==1 & criteria2C4==1 & criteria3C4==1
replace ghostC4=0 if criteria1C4==0 | criteria2C4==0 | criteria3C4==0
gen ghostC5=1 if criteria1C5==1 & criteria2C5==1 & criteria3C5==1
replace ghostC5=0 if criteria1C5==0 | criteria2C5==0 | criteria3C5==0

egen honoraryauthors=rowtotal(honoraryA1 honoraryA2 honoraryA3 honoraryA4 honoraryA5)
gen honorary=1 if honoraryauthors>0
replace honorary=0 if honoraryA1!=. & honoraryauthors==0
replace honoraryauthors=. if honorary==.

egen ghostauthors=rowtotal(ghostC1 ghostC2 ghostC3 ghostC4 ghostC5)
replace ghostauthors=0 if NumberContributors==0
replace ghostauthors=. if NumberContributors==. | NumberContributors==9 | honoraryA1==.
gen ghost=1 if ghostauthors>0 & ghostauthors<7
replace ghost=0 if ghostauthors==0


drop if AcademicWorkingYears==100

gen AuthorsN=NumberAuthors if NumberAuthors<7
gen ContributorsN=NumberContributors if NumberContributors<7

gen honorarypercentage=honoraryauthors/AuthorsN
gen ghostpercentage=ghostauthors/NumberContributors

gen Female=1 if Gender==1
replace Female=0 if Gender==0

gen Western=1 if LivingRegion==0 | LivingRegion==3 | LivingRegion==4 | LivingRegion==5 | LivingRegion==12
replace Western=0 if LivingRegion==1 | LivingRegion==2 | LivingRegion==6 | LivingRegion==7 | LivingRegion==8 | LivingRegion==9 | LivingRegion==10 | LivingRegion==11| LivingRegion==13
gen Anglophone=1 if LivingRegion==0 | LivingRegion==3 | LivingRegion==12
replace Anglophone=0 if LivingRegion==1 | LivingRegion==2 | ( LivingRegion>3 & LivingRegion<12 ) | LivingRegion==13
gen ContinentalEurope=1 if LivingRegion==4 | LivingRegion==5 | LivingRegion==6
replace ContinentalEurope=0 if ( LivingRegion>-1 & LivingRegion<4) | LivingRegion>6 & LivingRegion<14
gen LAASEA=1 if LivingRegion==2 | LivingRegion==7 | LivingRegion==10
replace LAASEA=0 if LivingRegion<2 | (LivingRegion>2 & LivingRegion<7) | (LivingRegion>7 & LivingRegion<10) | LivingRegion>10 & LivingRegion<20
gen PhDStudent=1 if AcademicPosition==0
replace PhDStudent=0 if AcademicPosition>0 & AcademicPosition<6
gen Professor=1 if AcademicPosition==3
replace Professor=0 if AcademicPosition<3 | AcademicPosition==4 | AcademicPosition==5
gen Business=1 if ResearchArea==0 | ResearchArea==3 | ResearchArea==6 | ResearchArea==7 | ResearchArea==8 | ResearchArea==9
replace Business=0 if ResearchArea==1 | ResearchArea==2 | ResearchArea==4 | ResearchArea==5 | ResearchArea>9 & ResearchArea<17
gen EconomicsFinance=1 if ResearchArea==1 | ResearchArea==2
replace EconomicsFinance=0 if ResearchArea==0 | ResearchArea>2 & ResearchArea<17
gen ITOperationsStatistics=1 if ResearchArea==4 | ResearchArea==10 | ResearchArea==14
replace ITOperationsStatistics=0 if ResearchArea<4 | ( ResearchArea>4 & ResearchArea<10 ) | ResearchArea==11 | ResearchArea==12 | ResearchArea==13 | ResearchArea==15 | ResearchArea==16
gen PoliticalSciences = 1 if ResearchArea==11
replace PoliticalSciences = 0 if ResearchArea!=11 & ResearchArea<17
gen Psychology = 1 if ResearchArea==12
replace Psychology = 0 if ResearchArea!=12 & ResearchArea<17
gen Sociology = 1 if ResearchArea==13
replace Sociology = 0 if ResearchArea!=13 & ResearchArea<17
gen Field=0 if Business==1
replace Field=1 if EconomicsFinance==1
replace Field=2 if ITOperationsStatistics==1
replace Field=3 if Business==0 & EconomicsFinance==0  & ITOperationsStatistics==0
gen Geo=0 if Anglophone==1
replace Geo=1 if ContinentalEurope==1
replace Geo=2 if Anglophone==0 & ContinentalEurope==0

tab Female
tab Editor
tab Anglophone
tab ContinentalEurope
tab LAASEA
tab PhDStudent
tab Professor
tab Business
tab EconomicsFinance
tab ITOperationsStatistics
tab PoliticalSciences
tab Psychology
tab Sociology


replace Age=. if Age==0
replace ContributorAcknowledged=. if ContributorAcknowledged>6

gen PapersPublishedN=0 if PapersPublished==0
replace PapersPublishedN=1.5 if PapersPublished==1
replace PapersPublishedN=4 if PapersPublished==2
replace PapersPublishedN=7.5 if PapersPublished==3
replace PapersPublishedN=12 if PapersPublished==4
replace PapersPublishedN=17 if PapersPublished==5
replace PapersPublishedN=24.5 if PapersPublished==6
replace PapersPublishedN=40 if PapersPublished==7
replace PapersPublishedN=60 if PapersPublished==8

gen ReviewsWrittenN=0 if ReviewsWritten==0
replace ReviewsWrittenN=1.5 if ReviewsWritten==1
replace ReviewsWrittenN=4 if ReviewsWritten==2
replace ReviewsWrittenN=7.5 if ReviewsWritten==3
replace ReviewsWrittenN=12 if ReviewsWritten==4
replace ReviewsWrittenN=17 if ReviewsWritten==5
replace ReviewsWrittenN=24.5 if ReviewsWritten==6
replace ReviewsWrittenN=40 if ReviewsWritten==7
replace ReviewsWrittenN=60 if ReviewsWritten==8

gen honoraryperception=(100-ParticipantsAuthors)/100
gen ghostperception=(100-AuthorshipReward)/100

tab PapersPublished
tab ReviewsWritten
tab AuthorsN
tab ContributorsN
tab ContributorAcknowledged if ContributorAcknowledged<7
tab honorary
tab ghost
tab honoraryauthors
tab ghostauthors

sum honoraryperception
sum ghostperception
sum honoraryauthors if AuthorsN<6
display r(sum)
sum AuthorsN if AuthorsN<6 & honoraryauthors!=.
display r(sum)
sum ghostauthors if ContributorsN<6 & ContributorsN>1
display r(sum)
sum AuthorsN if ContributorsN<6 & ContributorsN>1 & ghostauthors!=.
display r(sum)

gen ProfAuthCase1=1 if ProfessorAuthorshipCase1Group1==1 | ProfessorAuthorshipCase1Group2==1
replace ProfAuthCase1=0 if ProfessorAuthorshipCase1Group1==0 | ProfessorAuthorshipCase1Group2==0
gen PostAuthCase1=1 if PostdocAuthorshipCase1Group1==1 | PostdocAuthorshipCase1Group2==1
replace PostAuthCase1=0 if PostdocAuthorshipCase1Group1==0 | PostdocAuthorshipCase1Group2==0
gen StudAuthCase1=1 if StudentAssistantAuthorshipCase1G==1 | HM==1
replace StudAuthCase1=0 if StudentAssistantAuthorshipCase1G==0 | HM==0

gen ProfAcknCase1=1 if ProfessorAcknowledgementCase1Gro==1 | HN==1
replace ProfAcknCase1=0 if ProfessorAcknowledgementCase1Gro==0 | HN==0
gen PostAcknCase1=1 if PostdocAcknowledgementCase1Group==1 | HO==1
replace PostAcknCase1=0 if PostdocAcknowledgementCase1Group==0 | HO==0
gen StudAcknCase1=1 if StudentAssistantAcknowledgementC==1 | HP==1
replace StudAcknCase1=0 if StudentAssistantAcknowledgementC==0 | HP==0


gen PerAAuthCase2=1 if PostdocAuthorshipCase2Group1==1 | Professor1AuthorshipCase2Group2==1
replace PerAAuthCase2=0 if PostdocAuthorshipCase2Group1==0 | Professor1AuthorshipCase2Group2==0
gen PerBAuthCase2=1 if ProfessorAuthorshipCase2Group1==1 | Professor2AuthorshipCase2Group2==1
replace PerBAuthCase2=0 if ProfessorAuthorshipCase2Group1==0 | Professor2AuthorshipCase2Group2==0
gen StudAuthCase2=1 if StudentAssistantAuthorshipCase2G==1 | HS==1
replace StudAuthCase2=0 if StudentAssistantAuthorshipCase2G==0 | HS==0

gen PerAAcknCase2=1 if PostdocAcknowledgementCase2Group==1 | Professor1AcknowledgementCase2Gr==1
replace PerAAcknCase2=0 if PostdocAcknowledgementCase2Group==0 | Professor1AcknowledgementCase2Gr==0
gen PerBAcknCase2=1 if ProfessorAcknowledgementCase2Gro==1 | Professor2AcknowledgementCase2Gr==1
replace PerBAcknCase2=0 if ProfessorAcknowledgementCase2Gro==0 | Professor2AcknowledgementCase2Gr==0
gen StudAcknCase2=1 if HF==1 | HV==1
replace StudAcknCase2=0 if HF==0 | HV==0


gen ProfAuthCase3=1 if ProfessorAuthorshipCase3Group1==1 | ProfessorAuthorshipCase3Group2==1
replace ProfAuthCase3=0 if ProfessorAuthorshipCase3Group1==0 | ProfessorAuthorshipCase3Group2==0
gen PhDAuthCase3=1 if PhDStudentAuthorshipCase3Group1==1 | PhDStudentAuthorshipCase3Group2==1
replace PhDAuthCase3=0 if PhDStudentAuthorshipCase3Group1==0 | PhDStudentAuthorshipCase3Group2==0

gen ProfAcknCase3=1 if ProfessorAcknowledgementCase3Gro==1 | HY==1
replace ProfAcknCase3=0 if ProfessorAcknowledgementCase3Gro==0 | HY==0
gen PhDAcknCase3=1 if PhDStudentAcknowledgementCase3Gr==1 | HZ==1
replace PhDAcknCase3=0 if PhDStudentAcknowledgementCase3Gr==0 | HZ==0

gen FemaleXGroup=Female*Group
gen AnglophoneXGroup=Anglophone*Group
gen ContinentalEuropeXGroup=ContinentalEurope*Group
gen LAASEAXGroup=LAASEA*Group
gen AgeXGroup=Age*Group
gen PhDStudentXGroup=PhDStudent*Group
gen ProfessorXGroup=Professor*Group
gen EditorXGroup=Editor*Group
gen AcademicWorkingYearsXGroup=AcademicWorkingYears*Group
gen PapersPublishedXGroup=PapersPublished*Group
gen ReviewsWrittenXGroup=ReviewsWritten*Group
gen BusinessXGroup=Business*Group
gen EconomicsFinanceXGroup=EconomicsFinance*Group
gen ITOperationsStatisticsXGroup=ITOperationsStatistics*Group
gen PoliticalSciencesXGroup=PoliticalSciences*Group
gen PsychologyXGroup=Psychology*Group
gen SociologyXGroup=Sociology*Group

logit honorary Female Anglophone ContinentalEurope LAASEA Age PhDStudent Professor Editor AcademicWorkingYears PapersPublished ReviewsWritten Business EconomicsFinance ITOperationsStatistics PoliticalSciences Psychology Sociology
eststo honorarylogit
logit ghost Female Anglophone ContinentalEurope LAASEA Age PhDStudent Professor Editor AcademicWorkingYears PapersPublished ReviewsWritten Business EconomicsFinance ITOperationsStatistics PoliticalSciences Psychology Sociology
eststo ghostlogit

nbreg honoraryauthors Female Anglophone ContinentalEurope LAASEA Age PhDStudent Professor Editor AcademicWorkingYears PapersPublished ReviewsWritten Business EconomicsFinance ITOperationsStatistics PoliticalSciences Psychology Sociology
eststo honoraryreg
nbreg ghostauthors Female Anglophone ContinentalEurope LAASEA Age PhDStudent Professor Editor AcademicWorkingYears PapersPublished ReviewsWritten Business EconomicsFinance ITOperationsStatistics PoliticalSciences Psychology Sociology
eststo ghostreg

poisson honoraryperception honorarypercentage Female Anglophone ContinentalEurope LAASEA Age PhDStudent Professor Editor AcademicWorkingYears PapersPublished ReviewsWritten Business EconomicsFinance ITOperationsStatistics PoliticalSciences Psychology Sociology
eststo honoraryperceived
poisson ghostperception ghostpercentage Female Anglophone ContinentalEurope LAASEA Age PhDStudent Professor Editor AcademicWorkingYears PapersPublished ReviewsWritten Business EconomicsFinance ITOperationsStatistics PoliticalSciences Psychology Sociology
eststo ghostperceived
esttab honorarylogit ghostlogit honoraryreg ghostreg honoraryperceived ghostperceived using tableS5.rtf,  cells(b(fmt(%9.3f)) se(par) ci(par fmt(%9.3f))) se mtitles onecell nogap stats(p r2 N, labels("F-Value" "R-squared" "Observations") fmt(3 3 0)) label  order() modelwidth(3) title({\b Table 8:} {\i Perceived and actual honorary and ghost authors}) addnotes("Coefficients derived from a linear regression") compress replace
eststo clear


tab ProfAuthCase1 Group
tab PostAuthCase1 Group
tab StudAuthCase1 Group

tab PerAAuthCase2 Group
tab PerBAuthCase2 Group
tab StudAuthCase2 Group

logit ProfAuthCase1 Group Female Anglophone ContinentalEurope LAASEA Age PhDStudent Professor Editor AcademicWorkingYears PapersPublished ReviewsWritten Business EconomicsFinance ITOperationsStatistics PoliticalSciences Psychology Sociology
eststo ProfCase1
logit PostAuthCase1 Group Female Anglophone ContinentalEurope LAASEA Age PhDStudent Professor Editor AcademicWorkingYears PapersPublished ReviewsWritten Business EconomicsFinance ITOperationsStatistics PoliticalSciences Psychology Sociology
eststo PostCase1
logit StudAuthCase1 Group Female Anglophone ContinentalEurope LAASEA Age PhDStudent Professor Editor AcademicWorkingYears PapersPublished ReviewsWritten Business EconomicsFinance ITOperationsStatistics PoliticalSciences Psychology Sociology
eststo StudCase1

logit PerAAuthCase2 Group Female Anglophone ContinentalEurope LAASEA Age PhDStudent Professor Editor AcademicWorkingYears PapersPublished ReviewsWritten Business EconomicsFinance ITOperationsStatistics PoliticalSciences Sociology
eststo PerACase2
logit PerBAuthCase2 Group Female Anglophone ContinentalEurope LAASEA Age PhDStudent Professor Editor AcademicWorkingYears PapersPublished ReviewsWritten Business EconomicsFinance ITOperationsStatistics PoliticalSciences Psychology Sociology
eststo PerBCase2
logit StudAuthCase2 Group Female Anglophone ContinentalEurope LAASEA Age PhDStudent Professor Editor AcademicWorkingYears PapersPublished ReviewsWritten Business EconomicsFinance ITOperationsStatistics PoliticalSciences Psychology Sociology
eststo StudCase2

esttab ProfCase1 PostCase1 StudCase1 PerACase2 PerBCase2 StudCase2 using tableS6.rtf,  cells(b(fmt(%9.3f)) se(par) ci(par fmt(%9.3f))) se margin mtitles onecell nogap stats(chi2 p r2_p N, labels("Chi-Square" "P > Chi-Square" "Pseudo R-squared" "Observations") fmt(2 3 3 0)) label  order() modelwidth(3) title({\b Table 12:} {\i Effects on assignment of authorship in vignette 3}) addnotes("Coefficients derived from a logistic regression") compress replace
eststo clear

tab honoraryauthors
tab ghostauthors
*Numbers for Figure 1

twoway (histogram honorarypercentage if honorarypercentage!=. & honoraryperception!=., graphregion(fcolor(dimgray)) plotregion(fcolor(dimgray)) width(.05) frequ color(navy)) (histogram honoraryperception if honorarypercentage!=. & honoraryperception!=., graphregion(fcolor(dimgray)) plotregion(fcolor(dimgray)) width(.05) frequ fcolor(none) lcolor(black)), legend(order(1 "Honorary Percentage" 2 "Perceived Honorary Authors"))
twoway (histogram ghostpercentage if ghostpercentage!=. & ghostperception!=., graphregion(fcolor(dimgray)) plotregion(fcolor(dimgray)) width(.05) frequ color(navy)) (histogram ghostperception if ghostpercentage!=. & ghostperception!=., graphregion(fcolor(dimgray)) plotregion(fcolor(dimgray)) width(.05) frequ fcolor(none) lcolor(black)), legend(order(1 "Honorary Percentage" 2 "Perceived Honorary Authors"))
*Figure 2
